# Supplementary material for: The comparison of cold-water immersion and cold air therapy on maximal cycling performance and recovery markers following strength exercises
Source: PeerJ. 2016 Mar 28;4:e1841. doi: 10.7717/peerj.1841 (PMC4824899; doi:10.7717/peerj.1841)
Supplement: Supplemental Information 1 [file peerj-04-1841-s001.xlsx]

## Sheet: CK
	CWI				CAT
	Pre	24hrs	48hrs	72hrs	Pre	24hrs	48hrs	72hrs
1	65.8	160	113	183	203	408	250	174
2	85	168	166	145	134	176	151	81.1
3	56.1	155	68.7	42.5	95.3	258	225	175
4	65.9	83.9	57.4	71.3	72.3	207	144	106
5	99	611	421	227	68.4	173	97.9	97.4
6	156	189	85.3	58	139	395	273	115
7	298	403	73.2	181	58.2	80.7	70.8	53.5
8	86.4	173	175	168	89.7	125	93.6	86.1
9	102	417	266	174	88.9	232	141	149
10	222	234	179	329	143	408	414	217
MEAN	123.62	259.39	160.46	157.88	109.18	246.27	186.03	125.41
SD	75.0464	155.59	106.847	81.5708	42.4932	113.465	99.8771	48.6978
	NORMALIZED
	CWI				CAT
	Pre	24hrs	48hrs	72hrs	Pre	24hrs	48hrs	72hrs
1	1	2.43161	1.71733	2.78116	1	2.00985	1.23153	0.857143
2	1	1.97647	1.95294	1.70588	1	1.31343	1.12687	0.605224
3	1	2.76292	1.2246	0.757576	1	2.70724	2.36097	1.83631
4	1	1.27314	0.871017	1.08194	1	2.86307	1.9917	1.46611
5	1	6.17172	4.25253	2.29293	1	2.52924	1.43129	1.42398
6	1	1.21154	0.546795	0.371795	1	2.84173	1.96403	0.827338
7	1	1.35235	0.245638	0.607383	1	1.3866	1.21649	0.919244
8	1	2.00231	2.02546	1.94444	1	1.39353	1.04348	0.959866
9	1	4.08824	2.60784	1.70588	1	2.60967	1.58605	1.67604
10	1	1.05405	0.806306	1.48198	1	2.85315	2.8951	1.51748
MEAN	1	2.43244	1.62505	1.4731	1	2.25075	1.68475	1.20887
SD	0	1.52076	1.12297	0.730826	0	0.6261	0.575809	0.399896

## Sheet: Muscle soreness
	CWI					CAT
	Pre	Post	24hrs	48hrs	72hrs	Pre	Post	24hrs	48hrs	72hrs
1	5	40	60	70	40	10	50	65	30	5
2	1	15	50	15	1	1	75	60	30	10
3	5	25	70	70	25	1	60	60	25	5
4	1	65	35	25	1	1	25	40	60	20
5	1	70	85	40	20	1	55	65	30	15
6	1	50	20	30	32	1	25	25	1	1
7	1	20	50	40	25	10	70	85	65	25
8	1	15	20	20	15	1	5	1	2	25
9	2	55	50	65	25	1	1	30	25	5
10	20	40	30	25	25	20	30	50	40	30
MEAN	3.8	39.5	47	40	20.9	4.7	39.6	48.1	30.8	14.1
SD	5.92171	20.3374	20.1494	20	11.7597	6.21369	24.7879	23.1623	19.7322	9.81275
	NORMALIZED
	CWI					CAT
	Pre	Post	24hrs	48hrs	72hrs	Pre	Post	24hrs	48hrs	72hrs
1	1	8	12	14	8	1	5	6.5	3	0.5
2	1	15	50	15	1	1	75	60	30	10
3	1	5	14	14	5	1	60	60	25	5
4	1	65	35	25	1	1	25	40	60	20
5	1	70	85	40	20	1	55	65	30	15
6	1	50	20	30	32	1	25	25	1	1
7	1	20	50	40	25	1	7	8.5	6.5	2.5
8	1	15	20	20	15	1	5	1	2	25
9	1	27.5	25	37.5	12.5	1	1	30	25	5
10	1	2	1.5	1.25	1.25	1	1.5	2.5	2	1.5
MEAN	1	27.75	31.25	23.675	12.075	1	25.95	29.85	18.45	8.55
SD	0	24.9969	23.3487	12.4288	10.3187	0	26.2073	24.0032	18.183	8.23848

## Sheet: Muscle fatigue
	CWI					CAT
	Pre	Post	24hrs	48hrs	72hrs	Pre	Post	24hrs	48hrs	72hrs
1	5	55	70	65	45	15	65	40	10	1
2	1	70	60	20	1	1	50	45	30	15
3	5	70	85	80	15	1	65	65	25	5
4	1	60	20	10	2	1	25	40	60	20
5	1	45	40	20	1	1	25	20	20	5
6	1	45	25	30	35	1	25	25	1	1
7	1	55	50	35	20	20	90	80	60	15
8	5	10	15	25	10	1	15	1	1	1
9	2	55	40	5	10	1	1	1	1	1
10	25	75	35	30	25	1	50	35	30	30
MEAN	4.7	54	44	32	16.4	4.3	41.1	35.2	23.8	9.4
SD	7.36433	18.5293	21.3073	22.2711	14.2	6.69403	25.9979	23.899	21.1272	9.59375
	NORMALIZED
	CWI					CAT
	Pre	Post	24hrs	48hrs	72hrs	Pre	Post	24hrs	48hrs	72hrs
1	1	11	14	13	9	1	4.33333	2.66667	0.666667	0.0666667
2	1	70	60	20	1	1	50	45	30	15
3	1	14	17	16	3	1	65	65	25	5
4	1	60	20	10	2	1	25	40	60	20
5	1	45	40	20	1	1	25	20	20	5
6	1	45	25	30	35	1	25	25	1	1
7	1	55	50	35	20	1	4.5	4	3	0.75
8	1	2	3	5	2	1	15	1	1	1
9	1	27.5	20	2.5	5	1	1	1	1	1
10	1	3	1.4	1.2	1	1	50	35	30	30
MEAN	1	33.25	25.04	15.27	7.9	1	26.4833	23.8667	17.1667	7.88167
SD	0	24.9569	18.3056	10.7283	10.6156	0	20.8599	21.045	18.6829	9.78448

## Sheet: MVC Ext
CWI	Pre				Post				24hrs				48hrs				72hrs
Subject	1	2	3	AVG	1	2	3	AVG	1	2	3	AVG	1	2	3	AVG	1	2	3	AVG
1	236.32	187.42	194.62	206.12	122.15	148.03	132.05	134.077	146.86	137.15	128..76	142.005	131.02	115.67	117.95	121.547	145.84	151.26	147.94	148.347
2	117.11	117.51	115.92	116.847	109.59	118.76	108.81	112.387	117.81	105.26	119.47	114.18	128.6	142.32	145.18	138.7	134.5	136.76	138.47	136.577
3	183.23	205.63	222.65	203.837	170.55	157.71	164.3	164.187	173.55	160.73	159.28	164.52	181.82	177.42	167.9	175.713	194.48	182.91	167.57	181.653
4	142.3	127.81	139.09	136.4	139.08	136.64	139.95	138.557	197.16	188.26	193.32	192.913	184.85	180.17	165.87	176.963	171.18	132.64	184.4	162.74
5	243.16	227.49	254.4	241.683	151.26	146.79	158.87	152.307	194.97	197.51	196.97	196.483	222.88	202.04	213.38	212.767	248.16	240.36	224.46	237.66
6	194.82	174.77	173.21	180.933	165.37	163.48	159.42	162.757	170.97	154.08	175.46	166.837	205.7	171.1	171.67	182.823	170.12	174.91	179	174.677
7	139.07	143.75	146.01	142.943	115.03	101.23	105.11	107.123	104.28	116.87	121.81	114.32	100.92	123.5	112.03	112.15	104.61	100.96	99.4	101.657
8	264.86	254.89	263.07	260.94	230.15	225	229.11	228.087	267.03	249.17	260.68	258.96	271.57	270.96	275.52	272.683	284.71	274.97	282.27	280.65
9	163.66	167.03	185.52	172.07	134.41	139.07	125.08	132.853	135.82	123.22	114.12	124.387	124.42	129.28	129.11	127.603	138.69	137.66	128.5	134.95
10	270.31	260.14	265.66	265.37	237.06	235.05	236.22	236.11	277.34	273.6	270.87	273.937	282.15	267.84	299.74	283.243	283.75	256.84	274.3	271.63
MEAN				192.714				156.844				174.854				180.419				183.054
SD				49.6027				41.6473				53.6917				57.296				57.5687
CAT	Pre				Post				24hrs				48hrs				72hrs
Subject	1	2	3	AVG	1	2	3	AVG	1	2	3	AVG	1	2	3	AVG	1	2	3	AVG
1	197.43	212.49	203.65	204.523	149.78	156.93	161.22	155.977	180.12	204.47	164.33	182.973	168.71	161.22	154.88	161.603	172.32	202.73	198.88	191.31
2	152.32	146.18	143.41	147.303	97.21	90.41	82.83	90.15	96.77	85.35	88.66	90.26	68.05	59.87	88.12	72.0133	87.94	93.81	84.09	88.6133
3	196.22	202.28	195.42	197.973	145.19	158	158.47	153.887	177.37	198.18	178.69	184.747	179.81	179.08	195.69	184.86	203.08	179.83	170.22	184.377
4	178.79	163.44	158.24	166.823	141.52	133.12	135.86	136.833	154.41	137.85	140.37	144.21	156.02	138.44	137.24	143.9	124.83	124.62	131.06	126.837
5	199.2	187.33	188.98	191.837	141.88	116.16	123.46	127.167	154.82	144.56	146.4	148.593	163.84	162.93	172.06	166.277	177.4	159.28	160.54	165.74
6	137.87	135.93	137.89	137.23	130.93	130.95	137.23	133.037	150.31	144.47	142.01	145.597	153.64	145.31	144.87	147.94	147.5	155.29	151.62	151.47
7	211.57	162.98	165.9	180.15	151.65	142.68	163.74	152.69	186.07	180.2	170.16	178.81	195.09	176.22	187.64	186.317	179.54	208.23	197.37	195.047
8	222.79	214.03	242.46	226.427	196.63	192.17	194.99	194.597	230.39	229.08	225.92	228.463	226.16	218.51	221.75	222.14	183.66	202.41	194.21	193.427
9	158	153.2	173.21	161.47	159.61	172.44	151.97	161.34	145.69	124.17	150.76	140.207	149.94	130.78	143.87	141.53	143.13	137.04	126.93	135.7
10	230	235.72	241.47	235.73	221.43	158.44	134.3	171.39	227.24	193.58	197.74	206.187	136.67	213.56	172.65	174.293	192.36	226.92	237.23	218.837
MEAN				184.947				147.707				165.005				160.087				165.136
SD				30.8163				26.7301				37.2911				37.2902				37.4302
Peak MVC
CWI	Pre	Post	24h	48h	72h		CAT	Pre	Post	24h	48h	72h
1	236.32	148.03	146.86	131.02	151.26		1	212.49	161.22	204.47	168.71	202.73	1,2
2	117.51	118.76	119.47	145.18	138.47		2	152.32	97.21	96.77	88.12	93.81	3,20
3	222.65	170.55	173.65	181.82	194.48		3	202.28	158.47	198.18	195.69	203.08	7,5
4	142.3	139.95	197.16	184.85	184.4		4	178.79	141.52	154.41	156.02	131.06	8,6
5	254.4	158.87	197.51	222.88	248.16		5	199.2	141.88	154.82	172.06	177.4	12,9
6	194.82	165.37	170.97	205.7	179		6	137.89	137.23	150.31	153.64	155.29	14,10
7	146.01	115.03	121.81	123.5	104.61		7	211.57	163.74	186.07	195.09	208.23	15,13
8	264.86	230.15	267.03	275.52	284.71		8	242.46	194.99	230.39	226.16	202.41	18,16
9	185.52	139.07	135.82	129.28	138.69		9	173.21	172.44	150.76	149.94	143.13	11,21
10	270.31	237.06	277.34	299.74	283.75		10	241.47	221.43	227.24	213.56	237.23	22,19
MEAN	203.47	162.284	180.762	189.949	190.753		MEAN	195.168	159.013	175.342	171.899	175.437
SD	52.0641	39.5663	52.7887	58.6295	59.4884		SD	32.9901	32.0806	39.3351	37.2566	41.4923
Mean MVC
CWI	Pre	Post	24h	48h	72h		CAT	Pre	Post	24h	48h	72h
1	206.12	134.077	142.005	121.547	148.347		1	204.523	155.977	182.973	161.603	191.31
2	116.847	112.387	114.18	138.7	136.577		2	147.303	90.15	90.26	72.0133	88.6133
3	203.837	164.187	164.52	175.713	181.653		3	197.973	153.887	184.747	184.86	184.377
4	136.4	138.557	192.913	176.963	162.74		4	166.823	136.833	144.21	143.9	126.837
5	241.683	152.307	196.483	212.767	237.66		5	191.837	127.167	148.593	166.277	165.74
6	180.933	162.757	166.837	182.823	174.677		6	137.23	133.037	145.597	147.94	151.47
7	142.943	107.123	114.32	112.15	101.657		7	180.15	152.69	178.81	186.317	195.047
8	260.94	228.087	258.96	272.683	280.65		8	226.427	194.597	228.463	222.14	193.427
9	172.07	132.853	124.387	127.603	134.95		9	161.47	161.34	140.207	141.53	135.7
10	265.37	236.11	273.937	283.243	271.63		10	235.73	171.39	206.187	174.293	218.837
MEAN	192.714	156.844	174.854	180.419	183.054		MEAN	184.947	147.707	165.005	160.087	165.136
SD	49.6027	41.6473	53.6917	57.296	57.5687		SD	30.8163	26.7301	37.2911	37.2902	37.4302

## Sheet: MVC Flexion
CWI	Pre				Post				24hrs				48hrs				72hrs
Subject	1	2	3	AVG	1	2	3	AVG	1	2	3	AVG	1	2	3	AVG	1	2	3	AVG
1	55.26	48.63	47.88	50.59	47.17	46.55	50.75	48.1567	45.87	49.34	45.27	46.8267	52.3	48.07	55.75	52.04	59.88	61.82	55.2	58.9667
2	33.71	31.42	32.88	32.67	34.4	32.01	35.38	33.93	34.6	37.25	41.54	37.7967	49.66	45.1	47.03	47.2633	53.91	47.82	41.33	47.6867
3	30.1	33.48	29.94	31.1733	19.23	17.66	19.7	18.8633	18.64	22.3	27.04	22.66	21.33	17.29	21.66	20.0933	21.94	24.55	21.31	22.6
4	38.83	39.1	36.76	38.23	36.77	42.25	51.71	43.5767	48.77	41.16	37.72	42.55	48.41	37.92	31.32	39.2167	44.23	40.98	40.93	42.0467
5	71.81	79.11	72.99	74.6367	76.59	70.67	64.19	70.4833	60.99	59.44	57.06	59.1633	89.04	77.04	87.21	84.43	94.86	91.65	87.65	91.3867
6	42.15	37.5	35.31	38.32	38.48	35.89	31.98	35.45	36.5	35.89	31.98	34.79	40.08	32.01	28.81	33.6333	23.02	23.56	24.03	23.5367
7	21.22	19.62	28.2	23.0133	19.12	25.98	24.62	23.24	18.73	21.79	22.5	21.0067	17.76	18.82	20.69	19.09	14.52	21.32	18.85	18.23
8	77.3	86.95	89.73	84.66	77.98	89.11	89.59	85.56	91.41	91.84	85.54	89.5967	77.58	71.87	71.92	73.79	90.95	94.08	91.34	92.1233
9	43.11	42.33	49.44	44.96	48.8	44.06	47.62	46.8267	48.73	50.99	49.84	49.8533	49.46	49.68	50.73	49.9567	47.44	54.83	43.93	48.7333
10	63.23	65.13	64.05	64.1367	51.51	48.56	51.58	50.55	71.77	63.53	53.54	62.9467	60.53	54.11	64.87	59.8367	64.5	58.62	63.59	62.2367
MEAN				48.239				45.6637				46.719				47.935				50.7547
SD				19.1334				19.2526				19.354				20.1275				24.9846
CAT	Pre				Post				24hrs				48hrs				72hrs
Subject	1	2	3	AVG	1	2	3	AVG	1	2	3	AVG	1	2	3	AVG	1	2	3	AVG
1	75.65	79.45	81.13	78.7433	52.48	64.12	78.52	65.04	81.67	89	93.95	88.2067	77.24	82.13	72.45	77.2733	69.91	82.58	84.44	78.9767
2	53.69	53.24	47.75	51.56	35.9	35.69	35.25	35.6133	38.68	34.91	31.48	35.0233	29.82	35.06	33.5	32.7933	32.68	22.95	31.68	29.1033
3	48.72	43.99	54.41	49.04	46.58	49.05	62.31	52.6467	61.61	50.85	53.74	55.4	55.04	56.7	60.62	57.4533	60.47	61.6	59.1	60.39
4	49.17	47.13	45.88	47.3933	48.61	46.65	47.23	47.4967	48.47	49.03	47.08	48.1933	40.34	36.81	35.68	37.61	37.53	44.42	43.08	41.6767
5	26.75	36.18	39.43	34.12	32.36	29.48	32.17	31.3367	32.66	35.01	37.31	34.9933	33.24	34.35	36.03	34.54	38.36	39.43	38.77	38.8533
6	26.19	33.54	34.99	31.5733	32.52	37.77	33.69	34.66	29.64	29.62	31.63	30.2967	31.49	34.29	35.23	33.67	32.65	33.81	31.56	32.6733
7	67.93	84.36	79.4	77.23	80.9	94.29	78.37	84.52	82.97	71.18	88.64	80.93	86.92	72.63	77.18	78.91	84.01	80.36	88.26	84.21
8	56.91	51.26	57.17	55.1133	59.94	51.62	54.82	55.46	60.54	70.46	59.99	63.6633	69.3	78.18	86.55	78.01	70.6	78.65	78.1	75.7833
9	19.84	20.43	24.4	21.5567	25.08	24.26	21.76	23.7	23.5	20.57	26.26	23.4433	22.64	26.3	23.25	24.0633	18.38	23.26	16.21	19.2833
10	50.43	60.23	51.55	54.07	46.8	44.31	39.29	43.4667	52.35	45.39	48.71	48.8167	49.31	37.12	33.83	40.0867	52.36	38.53	53.42	48.1033
MEAN				50.04				47.394				50.8967				49.441				50.9053
SD				17.3817				17.0821				20.4251				20.354				21.5686
Peak MVC
CWI	Pre	Post	24h	48h	72h		CAT	Pre	Post	24h	48h	72h
1	55.26	50.75	49.34	55.75	61.82		1	81.13	78.52	93.95	82.13	84.44	1,2
2	33.71	35.38	41.54	49.66	53.91		2	53.69	35.9	38.68	35.06	32.68	3,20
3	33.48	19.7	27.04	21.66	24.55		3	54.41	62.31	61.61	60.62	61.6	7,5
4	39.1	51.71	48.77	48.41	44.23		4	49.17	48.61	49.03	40.34	44.42	8,6
5	79.11	76.59	60.99	89.04	94.86		5	39.43	32.36	37.31	36.03	39.43	12,9
6	42.15	38.48	36.5	40.08	24.03		6	34.99	37.77	31.63	35.23	33.81	14,10
7	28.2	25.98	22.5	20.69	21.32		7	84.36	94.29	88.64	86.92	88.26	15,13
8	89.73	89.59	91.84	77.58	91.34		8	57.17	59.94	70.46	86.55	78.65	18,16
9	49.44	48.8	50.99	50.73	54.83		9	24.4	25.08	26.26	26.3	23.26	11,21
10	65.13	51.58	71.77	64.87	64.5		10	60.23	46.8	52.35	49.31	53.42	22,19
MEAN	51.531	48.856	50.128	51.847	53.539		MEAN	53.898	52.158	54.992	53.849	53.997
SD	19.6297	20.2737	19.7112	20.6607	24.8248		SD	17.8324	20.6676	22.1936	22.3337	22.0845
Mean MVC
CWI	Pre	Post	24h	48h	72h		CAT	Pre	Post	24h	48h	72h
1	50.59	48.1567	46.8267	52.04	58.9667		1	78.7433	65.04	88.2067	77.2733	78.9767
2	32.67	33.93	37.7967	47.2633	47.6867		2	51.56	35.6133	35.0233	32.7933	29.1033
3	31.1733	18.8633	22.66	20.0933	22.6		3	49.04	52.6467	55.4	57.4533	60.39
4	38.23	43.5767	42.55	39.2167	42.0467		4	47.3933	47.4967	48.1933	37.61	41.6767
5	74.6367	70.4833	59.1633	84.43	91.3867		5	34.12	31.3367	34.9933	34.54	38.8533
6	38.32	35.45	34.79	33.6333	23.5367		6	31.5733	34.66	30.2967	33.67	32.6733
7	23.0133	23.24	21.0067	19.09	18.23		7	77.23	84.52	80.93	78.91	84.21
8	84.66	85.56	89.5967	73.79	92.1233		8	55.1133	55.46	63.6633	78.01	75.7833
9	44.96	46.8267	49.8533	49.9567	48.7333		9	21.5567	23.7	23.4433	24.0633	19.2833
10	64.1367	50.55	62.9467	59.8367	62.2367		10	54.07	43.4667	48.8167	40.0867	48.1033
MEAN	48.239	45.6637	46.719	47.935	50.7547		MEAN	50.04	47.394	50.8967	49.441	50.9053
SD	19.1334	19.2526	19.354	20.1275	24.9846		SD	17.3817	17.0821	20.4251	20.354	21.5686

## Sheet: Wingate
CWI	Pre			Post			24hrs			48hrs			72hrs
Subject	Peak Watts	Mean Watts	Total work	Peak Watts	Mean Watts	Total work	Peak Watts	Mean Watts	Total work	Peak Watts	Mean Watts	Total work	Peak Watts	Mean Watts	Total work
1	867	652	5999.4	807	611	5622.6	776	627	5768.8	767	646	5942	748	636	5848.9
2	711	487	4482	700	461	4240	634	484	4455.1	674	465	4275.5	652	467	4291.8
3	600	443	4076.5	551	463	4256.3	632	454	4175.4	647	467	4294.8	671	469	4319.3
4	514	380	3497.1	503	370	3403.8	603	403	3712.2	550	397	3656.9	589	395	3631.6
5	864	622	5722.6	752	602	5533.8	870	631	5808.6	881	636	5846.8	954	630	5795.6
6	536	421	3873.1	547	403	3710.1	600	438	4031.2	602	428	3934.4	624	436	4010.3
7	633	496	4559.9	630	473	4350.1	562	466	4285.9	592	458	4209.6	592	460	4235.4
8	918	662	6094.7	887	679	6250.7	1007	697	6416.1	978	689	6341.8	922	687	6316.9
9	676	550	5057.1	73	527	4849.1	761	564	5185.3	854	564	5190.9	914	618	5685.3
10	958	706	6493.6	1031	752	6917.7	1144	749	6891.4	1078	726	6682.5	966	733	6740.8
MEAN	727.7	541.9	4985.6	648.1	534.1	4913.42	758.9	551.3	5073	762.3	547.6	5037.52	763.2	553.1	5087.59
SD	154.233	107.558	989.688	247.83	117.175	1078.28	185.074	113.428	1043.67	170.169	113.101	1041.36	150.206	113.645	1044.64
CAT	Pre			Post			24hrs			48hrs			72hrs
Subject	Peak Watts	Mean Watts	Total work	Peak Watts	Mean Watts	Total work	Peak Watts	Mean Watts	Total work	Peak Watts	Mean Watts	Total work	Peak Watts	Mean Watts	Total work
1	895	692	6370.4	916	679	6248.5	850	672	6182.4	979	694	6385.7	971	705	6483.7
2	541	407	3742.2	513	389	3582.3	554	402	3694.9	476	402	3701.2	492	394	3623.5
3	994	750	6898.9	1033	745	6851.6	1049	751	6907.3	1146	745	6856.6	1034	740	6805.2
4	513	409	3761.1	488	396	3643.1	463	407	3740.4	469	406	3732.1	502	415	3779.9
5	820	588	5410.5	733	538	4954.2	651	529	4868.9	688	528	4859.6	747	584	5368.5
6	606	466	4289.1	590	460	4227.5	655	483	4446.2	586	456	4198.4	665	487	4483.1
7	1048	773	7112.5	1083	759	6984.9	1033	786	7233.8	1037	778	7158.6	1092	784	7209.4
8	932	633	5819.3	862	624	5745.1	920	624	5739.4	846	642	5904.3	825	636	5849.8
9	404	349	3212.5	425	336	3090.9	425	347	3191.6	485	380	3498.8	482	369	3399.2
10	793	556	5112.9	751	600	5524.5	824	615	5654.3	759	589	5415.9	863	604	5557.1
MEAN	754.6	562.3	5172.94	739.4	552.6	5085.26	742.4	561.6	5165.92	747.1	562	5171.12	767.3	571.8	5255.94
SD	211.974	143.016	1315.95	220.518	144.89	1333.38	214.132	144.163	1327	235.763	141.474	1301.34	216.561	141.735	1306.44
	Pre	Post

## Sheet: Wingate (normal)
CWI	Pre			Post			24hrs			48hrs			72hrs
Subject	Peak Watts	Mean Watts	Total work	Peak Watts	Mean Watts	Total work	Peak Watts	Mean Watts	Total work	Peak Watts	Mean Watts	Total work	Peak Watts	Mean Watts	Total work
1	1	1	1	0.930796	0.937117	0.937194	0.89504	0.961656	0.961563	0.88466	0.990798	0.990432	0.862745	0.97546	0.974914
2	1	1	1	0.984529	0.946612	0.946006	0.891702	0.99384	0.993998	0.947961	0.954825	0.953927	0.917018	0.958932	0.957564
3	1	1	1	0.918333	1.04515	1.04411	1.05333	1.02483	1.02426	1.07833	1.05418	1.05355	1.11833	1.05869	1.05956
4	1	1	1	0.978599	0.973684	0.973321	1.17315	1.06053	1.06151	1.07004	1.04474	1.0457	1.14591	1.03947	1.03846
5	1	1	1	0.87037	0.967846	0.967008	1.00694	1.01447	1.01503	1.01968	1.02251	1.0217	1.10417	1.01286	1.01276
6	1	1	1	1.02052	0.957245	0.957915	1.1194	1.04038	1.04082	1.12313	1.01663	1.01583	1.16418	1.03563	1.03542
7	1	1	1	0.995261	0.953629	0.95399	0.887836	0.939516	0.939911	0.935229	0.923387	0.923178	0.935229	0.927419	0.928836
8	1	1	1	0.966231	1.02568	1.0256	1.09695	1.05287	1.05273	1.06536	1.04079	1.04054	1.00436	1.03776	1.03646
9	1	1	1	1.08432	0.958182	0.95887	1.12574	1.02545	1.02535	1.26331	1.02545	1.02646	1.35207	1.12364	1.12422
10	1	1	1	1.0762	1.06516	1.06531	1.19415	1.06091	1.06126	1.12526	1.02833	1.02909	1.00835	1.03824	1.03807
MEAN	1	1	1	0.982516	0.98303	0.982932	1.04443	1.01745	1.01764	1.0513	1.01016	1.01004	1.06124	1.02081	1.02063
SD	0	0	0	0.0635636	0.0428032	0.0426529	0.112083	0.0392376	0.0393085	0.104776	0.0397436	0.0399688	0.137682	0.0527617	0.0528144
CAT	Pre			Post			24hrs			48hrs			72hrs
Subject	Peak Watts	Mean Watts	Total work	Peak Watts	Mean Watts	Total work	Peak Watts	Mean Watts	Total work	Peak Watts	Mean Watts	Total work	Peak Watts	Mean Watts	Total work
1	1	1	1	1.02346	0.981214	0.980865	0.949721	0.971098	0.970489	1.09385	1.00289	1.0024	1.08492	1.01879	1.01779
2	1	1	1	0.948244	0.955774	0.957271	1.02403	0.987715	0.98736	0.879852	0.987715	0.989044	0.909427	0.968059	0.968281
3	1	1	1	1.03924	0.993333	0.993144	1.05533	1.00133	1.00122	1.15292	0.993333	0.993869	1.04024	0.986667	0.986418
4	1	1	1	0.951267	0.968215	0.968626	0.902534	0.99511	0.994496	0.91423	0.992665	0.992289	0.978558	1.01467	1.005
5	1	1	1	0.893902	0.914966	0.915664	0.793902	0.89966	0.899898	0.839024	0.897959	0.898179	0.910976	0.993197	0.992237
6	1	1	1	0.973597	0.987124	0.985638	1.08086	1.03648	1.03663	0.966997	0.978541	0.978853	1.09736	1.04506	1.04523
7	1	1	1	1.0334	0.981889	0.98206	0.985687	1.01682	1.01705	0.989504	1.00647	1.00648	1.04198	1.01423	1.01362
8	1	1	1	0.924893	0.985782	0.987249	0.987124	0.985782	0.98627	0.907725	1.01422	1.01461	0.885193	1.00474	1.00524
9	1	1	1	1.05198	0.962751	0.962148	1.05198	0.994269	0.993494	1.2005	1.08883	1.08912	1.19307	1.05731	1.05812
10	1	1	1	0.947037	1.07914	1.0805	1.03909	1.10612	1.10589	0.957125	1.05935	1.05926	1.08827	1.08633	1.08688
MEAN	1	1	1	0.971223	0.9627	0.963114	0.945104	0.970983	0.970692	0.975976	0.974913	1.00241	0.984824	0.996276	1.01788
SD	0	0	0	0.0534032	0.0269744	0.0265816	0.0928169	0.0370681	0.0368458	0.124106	0.038789	0.0476331	0.0696665	0.0186712	0.0340281
	Pre	Post
